# Supplementary material for: Factors Influencing Changes in Food Preparation during the COVID-19 Pandemic and Associations with Food Intake among Japanese Adults
Source: Nutrients. 2021 Oct 28;13(11):3864. doi: 10.3390/nu13113864 (PMC8620480; doi:10.3390/nu13113864)
Supplement: Supplementary file 1 [file nutrients-13-03864-s001.zip]

Archive with 1 entries (1 files):
- nutrients-1420604-supplementary.pdf
